# Supplementary material for: Common Variation in the PIN1 Locus Increases the Genetic Risk to Suffer from Sertoli Cell-Only Syndrome
Source: J Pers Med. 2022 Jun 4;12(6):932. doi: 10.3390/jpm12060932 (PMC9225465; doi:10.3390/jpm12060932)
Supplement: Supplementary file 1 [file jpm-12-00932-s001.zip]

Archive with 4 entries (4 files):
- jpm-1713323 - file S1.docx
- jpm-1713323 - file S1.pdf
- jpm-1713323-supplementary-tables S1-S10.xlsx
- Supplementary Figure S1.pdf
