# Supplementary material for: Common Variation in the PIN1 Locus Increases the Genetic Risk to Suffer from Sertoli Cell-Only Syndrome
Source: J Pers Med. 2022 Jun 4;12(6):932. doi: 10.3390/jpm12060932 (PMC9225465; doi:10.3390/jpm12060932)
Supplement: Supplementary file 1 [file jpm-12-00932-s001.zip › jpm-1713323-supplementary-tables S1-S10.xlsx]

## Sheet: Table_1
Table 1. Analysis of the genotype and allele frequencies of the tested genetic variants comparing subgroups of clinical phenotypes of male infertility against fertile controls under the additive model.
SNP (GRCh38 bp position)	Alleles (1/2)	COHORT	GENOTYPES (11/12/22)	MAF	P	Adjusted P*	OR [CI 95%]
rs2287839	G/C	Controls (n = 1049)	6/129/914	0.0672	NA	NA	NA
chr19:9,830,138		SpF (n = 705)	4/110/591	0.0837	0.0184	0.05522	1.38 [1.06-1.81]
		SO (n = 205)	1/17/187	0.0463	0.1741	NA	0.70 [0.41-1.17]
		NOA (n = 500)	3/93/404	0.099	0.000781	0.002343	1.61 [1.22-2.13]
		SCO (n = 102)	1/22/79	0.1176	0.008384	0.01936	1.85 [1.17-2.93]
		MA (n = 52)	0/8/44	0.0769	0.6242	NA	1.20 [0.57-2.52]
		HS (n = 48)	0/10/38	0.1042	0.1453	NA	1.66 [0.84-3.28]
rs2233678	C/G	Controls (n = 1050)	17/206/827	0.1143	NA	NA	NA
chr19:9,834,503		SpF (n = 706)	13/136/557	0.1147	0.2862	NA	1.13 [0.90-1.40]
		SO (n = 206)	2/28/176	0.0777	0.1999	NA	0.76 [0.51-1.15]
		NOA (n = 500)	11/108/381	0.13	0.0784	NA	1.23 [0.98-1.55]
		SCO (n = 102)	5/25/72	0.1716	0.0134	0.01936	1.62 [1.11-2.36]
		MA (n = 52)	1/10/41	0.1154	0.8202	NA	1.07 [0.58-1.97]
		HS (n = 48)	0/11/37	0.1146	0.7795	NA	1.09 [0.58-2.07]
rs62105751	A/G	Controls (n = 1052)	97/468/487	0.3146	NA	NA	NA
chr19:9,847,213		SpF (n = 706)	72/307/327	0.3194	0.5456	NA	1.05 [0.90-1.22]
		SO (n = 205)	14/81/110	0.2659	0.1441	NA	0.82 [0.63-1.07]
		NOA (n = 501)	58/226/217	0.3413	0.102	NA	1.15 [0.97-1.36]
		SCO (n = 102)	17/46/39	0.3922	0.01936	0.01936	1.43 [1.06-1.93]
		MA (n = 52)	6/23/23	0.3365	0.5002	NA	1.16 [0.76-1.77]
		HS (n = 48)	1/23/24	0.2604	0.3656	NA	0.80 [0.50-1.29]
*P adjusted are from FDR_BH

## Sheet: SupTable_1
Supplementary Table S1. Main clinical features of the 715 infertile men included in the study.
Clinical_feature	N	(%)
Age at diagnosis, years	242	36(33-41)*
Smoker (ever)	74	38.54
Severe oligospermia	210	29.37
Biopsy performed in SO	52	24.76
Successful sperm retrieval in SO	52	100
Unsuccessful sperm retrieval in SO	0	0
Secretory azoospermia	505	70.63
Biopsy performed in NOA	277	54.85
Sertoli cell only syndrome	103	37.18⁺
Meiotic arrest	52	18.77⁺
Hypospermatogenesis	48	17.33⁺
Successful sperm retrieval in biopsy of NOA	92	39.15⁻
Unsuccessful sperm retrieval in biopsy of NOA	143	60.85⁻
*Median and interquartile range (IQR) are shown for this variable. The datum for the control population is: 42 (36-47).
⁺Percentage calculated over the total of NOA patients with anatomical pathology classification (Please, note that not all patients who underwent a testis biopsy had pathological anatomy data and that some of them did not fall in the 3 analyzed subsets)
⁻Percentage calculated over the total of NOA patients with TESE success information
NOA, non-obstructive azoospermia; SO, severe oligospermia.

## Sheet: SupTable_2
Supplementary Table S2. Linkage disequilibrium between the genotyped SNPs.
			rs2233678		rs2287839		rs62105751
SNP	Ref allele	MAF	D'	R2	D'	R2	D'	R2
rs2233678	C	0.11	NA	NA	0.9229	0.4425	0.9717	0.2217
rs2287839	G	0.06	0.9229	0.4425	NA	NA	0.8964	0.098
rs62105751	A	0.33	0.9717	0.2217	0.8964	0.098	NA	NA
SNP: single-nucleotide polymorphism
MAF, minor allele frequency

## Sheet: SupTable_3
Supplementary Table S3. Estimation of the statistical power of our study for 715 patients and 1058 controls.
			Expected odds ratios
SNP	Ref allele	MAF	1.1	1.2	1.3	1.4	1.5
rs2233678	C	0.11	0.145	0.408	0.711	0.904	0.978	Expected power
rs2287839	G	0.06	0.104	0.26	0.484	0.703	0.86
rs62105751	A	0.33	0.264	0.724	0.959	0.997	1
SNP: single-nucleotide polymorphism; MAF, minor allele frequency.
MAF: minor allele frequency

## Sheet: SupTable_4
Supplementary Table S4. Tools for generating functional prediction scores.
Method	Predicted effect	Score range	Note
CADD	Benign to pathogenic	[1, 99]	Score above 10 is considered for potentially pathogenic variants.
fitCons	Non-functional to functional	[0, 1]	Higher scores indicating more potential for interesting genomic function.
EIGEN	Non-functional to functional	[-5, 40]	With median score of around 0, higher scores indicating more likely to be functional.
EIGEN-PC	Non-functional to functional	[-5, 100]	With median score of around 0, higher scores indicating more likely to be functional.
FATHMM	Deleterious to neutral/benign	[0, 1]	Scores above 0.5 are predicted to be deleterious. Scores close to the extremes (0 or 1) yield the highest accuracy.
GWAVA	Non-functional to functional	[0, 1]	Higher scores indicating more likely to be functional.
DeepSEA	Functional to non-functional	[0, 1]	Lower scores indicating higher likelihood of functional significance.
FunSeq2	Non-functional to functional	[0, 6]	Higher scores indicating more likely to be functional.
ReMM	Non-deleterious to deleterious	[0, 1]	Higher scores indicating higher prediction of deleteriousness.

## Sheet: SupTable_5
Supplementary Table S5. RegulomeDB scoring scheme. eQTL, expression quantitative trait locus; TF, transcription factor.
Score	Supporting data
1a	eQTL + TF binding + matched TF motif + matched DNase Foprint + DNase peak.
1b	eQTL + TF binding + any motif + DNase Footprint + Dnase peak.
1c	eQTL + TF binding + matched TF motif + DNase peak.
1d	eQTL + TF binding + any motif + DNase peak.
1e	eQTL + TF binding + matched TF motif.
1f	eQTL + TF binding / DNase peak.
2a	TF binding + matched TF motif + matched DNase Footprint + DNase peak.
2b	TF binding + any motif + DNase Footprint + DNase peak.
2c	TF binding + matched TF motif + DNase peak.
3a	TF binding + any motif + DNase peak.
3b	TF binding + matched TF motif.
4	TF binding + DNase peak.
5	TF binding or DNase peak.
6	Other.
eQTL: expression quantitative trait locus
TF: transcription factor

## Sheet: SupTable_6
Supplementary Table S6. Analysis of the genotype and allele frequencies of the tested genetic variants comparing subgroups of clinical phenotypes of male infertility against fertile controls under the recessive, dominant and genotypic models.
					Recessive model				Dominant model				Genotypic model
SNP (GRCh38 bp position)	Alleles (1/2)	COHORT	GENOTYPES (11/12/22)	MAF	P	Adjusted P*	OR [CI 95%]		P	Adjusted P*	OR [CI 95%]		P	Adjusted P*
rs2287839	G/C	Controls (n = 1049)	6/129/914	0.0672	NA	NA	NA		NA	NA	NA		NA
chr19:9,830,138		SpF (n = 705)	4/110/591	0.0837	0.7101	NA	0.78 [0.20-2.97]		0.00963	0.02888	1.46 [1.10-1.94]		0.0239	NA
		SO (n = 205)	1/17/187	0.0463	0.6456	NA	0.59 [0.06-5.69]		0.1731	NA	0.68 [0.39-1.19]		0.3911	NA
		NOA (n = 500)	3/93/404	0.099	0.8632	NA	0.88 [0.21-3.69]		0.000301	0.0009028	1.72 [1.28-2.32]		0.00101	NA
		SCO (n = 102)	1/22/79	0.1176	0.7024	NA	1.52 [0.18-12.91]		0.005959	0.01788	2.02 [1.22-3.33]		0.02237	NA
		MA (n = 52)	0/8/44	0.0769	NA	NA	NA [ NA- NA]		0.5023	NA	1.31 [0.60-2.87]		NA	NA
		HS (n = 48)	0/10/38	0.1042	NA	NA	NA [ NA- NA]		0.0889	NA	1.89 [0.91-3.95]		NA	NA
rs2233678	C/G	Controls (n = 1050)	17/206/827	0.1143	NA	NA	NA		NA	NA	NA		NA
chr19:9,834,503		SpF (n = 706)	13/136/557	0.1147	0.5017	NA	1.30 [0.60-2.79]		0.3248	NA	1.13 [0.88-1.45]		0.5601	NA
		SO (n = 206)	2/28/176	0.0777	0.5453	NA	0.61 [0.13-3.00]		0.2119	NA	0.75 [0.48-1.18]		0.4396	NA
		NOA (n = 500)	11/108/381	0.13	0.3544	NA	1.45 [0.66-3.18]		0.0921	NA	1.25 [0.96-1.62]		0.2125	NA
		SCO (n = 102)	5/25/72	0.1716	0.02769	0.04154	3.16. [1.14-8.82]		0.04013	0.0602	1.61 [1.02-2.53]		0.02928	0.02846
		MA (n = 52)	1/10/41	0.1154	0.927	NA	1.10 [0.14-8.68]		0.8201	NA	1.08 [0.54-2.16]		0.974	NA
		HS (n = 48)	0/11/37	0.1146	NA	NA	NA [ NA- NA]		0.5514	NA	1.24 [0.61-2.50]		NA
rs62105751	A/G	Controls (n = 1052)	97/468/487	0.3146	NA	NA	NA		NA	NA	NA		NA
chr19:9,847,213		SpF (n = 706)	72/307/327	0.3194	0.3805	NA	1.16 [0.83-1.63]		0.7862	NA	1.03 [0.84-1.26]		0.6807	NA
		SO (n = 205)	14/81/110	0.2659	0.3387	NA	0.73 [0.39-1.38]		0.1802	NA	0.80 [0.57-1.11]		0.3443	NA
		NOA (n = 501)	58/226/217	0.3413	0.1218	NA	1.32 [0.93-1.88]		0.2234	NA	1.15 [0.92-1.43]		0.2222	NA
		SCO (n = 102)	17/46/39	0.3922	0.01781	0.04154	1.98 [1.13-3.47]		0.1014	NA	1.42 [0.93-2.16]		0.03874	0.02846
		MA (n = 52)	6/23/23	0.3365	0.5517	NA	1.31 [0.54-3.18]		0.5958	NA	1.17 [0.66-2.06]		0.7834	NA
		HS (n = 48)	1/23/24	0.2604	0.134	NA	0.22 [0.03-1.60]		0.8091	NA	0.93 [0.52-1.67]		0.3155	NA
*P adjusted are from FDR_BH

## Sheet: SupTable_7
Supplementary Table S7. Pooled-analysis of different allelic combinations of the PIN1 genomic region according to the specific clinical phenotypes versus controls.
Phenotype	Allelic combination (rs2287839|rs2233678|rs62105751)	Freq. (1 /2)	P-value	OR	Allelic combination (rs2287839|rs2233678)	Freq. (1 /2 )	P-value	OR		Allelic combination (rs2233678|rs62105751)	Freq. (1 /2 )	P-value	OR		Allelic combination (rs2287839|rs62105751)	Freq. (1 /2 )	P-value	OR
SpF	GCA	0.065 / 0.057	0.0933	1.29	GC	0.066 / 0.057	0.0798	1.3		CA	0.114 / 0.114	0.354	1.11		GA	0.064 / 0.566	0.111	1.28
	CCA	0.049 / 0.057	0.733	0.946	GG	0.018 / 0.010	0.0771	1.78		GA	0.207 / 0.200	0.993	0.999		CA	0.255 / 0.258	0.886	0.988
	CGA	0.206 / 0.200	0.98	0.998	CC	0.049 / 0.057	0.726	0.945		GG	0.680 / 0.686	0.485	0.946		GG	0.019 / 0.011	0.0253	2.24
	GGG	0.018 / 0.010	0.0754	1.78	CG	0.867 / 0.875	0.113	0.844							CG	0.662 / 0.675	0.246	0.913
	CGG	0.662 / 0.675	0.25	0.914
NOA	GCA	0.077 / 0.057	0.0111	1.49	GC	0.078 / 0.057	0.00891	1.51		CA	0.129 / 0.114	0.0946	1.22		GA	0.077 / 0.566	0.00879	1.53
	CCA	0.052 / 0.057	0.777	0.952	GG	0.021 / 0.010	0.0223	2.13		GA	0.213 / 0.200	0.567	1.06		CA	0.265 / 0.258	0.676	1.04
	CGA	0.213 / 0.200	0.573	1.06	CC	0.052 / 0.057	0.769	0.95		GG	0.658 / 0.686	0.0806	0.862		GG	0.022 / 0.011	0.007	2.7
	GGG	0.021 / 0.010	0.0217	2.14	CG	0.849 / 0.875	0.0154	0.762							CG	0.636 / 0.675	0.0196	0.821
	CGG	0.637 / 0.675	0.0221	0.825
SO	GCA	0.036 / 0.057	0.146	0.645	GC	0.036 / 0.057	0.145	0.645		CA	0.076 / 0.114	0.153	0.739		GA	0.032 / 0.566	0.0641	0.548
	CCA	0.042 / 0.057	0.768	0.919	GG	0.010 / 0.010	0.887	0.916		GA	0.190 / 0.200	0.554	0.915		CA	0.230 / 0.258	0.509	0.91
	CGA	0.190 / 0.200	0.55	0.914	CC	0.042 / 0.057	0.759	0.915		GG	0.734 / 0.686	0.138	1.22		GG	0.012 / 0.011	0.859	1.12
	GGG	0.010 / 0.010	0.903	0.928	CG	0.912 / 0.875	0.206	1.29							CG	0.725 / 0.675	0.144	1.22
	CGG	0.722 / 0.675	0.163	1.2
HS	GCA	0.061 / 0.057	0.718	1.17	GC	0.062 / 0.057	0.722	1.17		CA	0.115 / 0.114	0.78	1.1		GA	0.057 / 0.566	0.848	1.09
	CCA	0.053 / 0.057	0.969	1.02	GG	0.043 / 0.010	0.0152	4.21		GA	0.146 / 0.200	0.205	0.684		CA	0.203 / 0.258	0.299	0.755
	CGA	0.146 / 0.200	0.207	0.685	CC	0.053 / 0.057	0.984	1.01		GG	0.740 / 0.686	0.362	1.25		GG	0.047 / 0.011	0.00355	5.84
	GGG	0.043 / 0.010	0.014	4.27	CG	0.843 / 0.875	0.259	0.724							CG	0.693 / 0.675	0.893	1.03
	CGG	0.697 /0.675	0.804	1.06
MA	GCA	0.076 / 0.057	0.35	1.44	GC	0.076 / 0.057	0.361	1.43		CA	0.115 / 0.114	0.82	1.07		GA	0.073 / 0.566	0.41	1.4
	CCA	0.039 / 0.057	0.534	0.724	GG	0.001 / 0.010	0.541	0.0306		GA	0.221 / 0.200	0.555	1.16		CA	0.264 / 0.258	0.742	1.08
	CGA	0.221 / 0.200	0.554	1.16	CC	0.039 / 0.057	0.532	0.723		GG	0.664 / 0.686	0.503	0.865		GG	0.004 / 0.011	0.499	0.156
	GGG	0.001 / 0.010	0.568	0.0218	CG	0.884 / 0.875	0.954	1.02							CG	0.659 / 0.675	0.569	0.884
	CGG	0.663 / 0.675	0.636	0.903
SCO	GCA	0.102 / 0.057	0.00981	1.93	GC	0.102 / 0.057	0.0107	1.91		CA	0.172 / 0.114	0.0134	1.62		GA	0.103 / 0.566	0.00747	2
	CCA	0.070 / 0.057	0.392	1.28	GG	0.016 / 0.010	0.435	1.63		GA	0.221 / 0.200	0.505	1.13		CA	0.290 / 0.258	0.279	1.2
	CGA	0.221 / 0.200	0.51	1.13	CC	0.070 / 0.057	0.392	1.28		GG	0.608 / 0.686	0.019	0.697		GG	0.015 / 0.011	0.448	1.72
	GGG	0.016 / 0.010	0.441	1.62	CG	0.813 / 0.875	0.00971	0.616							CG	0.593 / 0.675	0.0128	0.683
	CGG	0.592 / 0.675	0.0136	0.687
TESE-	GCA	0.083 / 0.057	0.0872	1.51	GC	0.083 / 0.057	0.0917	1.5		CA	0.129 / 0.114	0.526	1.13		GA	0.082 / 0.566	0.0833	1.53
	CCA	0.047 / 0.057	0.405	0.782	GG	0.019 / 0.010	0.215	1.87		GA	0.175 / 0.200	0.295	0.838		CA	0.222 / 0.258	0.158	0.803
	CGA	0.175 / 0.200	0.287	0.836	CC	0.046 / 0.057	0.407	0.783		GG	0.696 / 0.686	0.658	1.06		GG	0.019 / 0.011	0.153	2.2
	GGG	0.019 / 0.010	0.215	1.87	CG	0.852 / 0.875	0.332	0.843							CG	0.677 / 0.675	0.875	1.02
	CGG	0.677 / 0.675	0.861	1.02

## Sheet: SupTable_8
Supplementary Table S8. Likelihood ratio test of the associated phenotypes of male infertility versus the control cohort. Haplotype model was tested against independent SNP models.
			Haplotype rs62105751-rs2287839 vs Others
		chi-2	Increment	P likelihood ratio test
NOAvsCTRL	Haplotype rs62105751-rs2287839	14.1
	rs2233678	3.06	11.04	0.000891669
	rs2287839	11.1	3	0.0832645
	rs62105751	2.67	11.43	0.000722677
SCOvsCTRL	Haplotype rs62105751-rs2287839	8.77
	rs2233678	5.63	3.14	0.0763938
	rs2287839	6.23	2.54	0.110995
	rs62105751	5.37	3.4	0.0651964

## Sheet: SupTable_9
Supplementary Table S9. Conditional logistic regression analysis for the PIN1 polymorphisms considering the most associated phenotype, with is SCO.
SNP	P value	P value: add to rs62105751	P value: add to rs2233678	P value: add to rs2287839
rs2287839	0.0134	0.06234	0.208	NA
rs2233678	0.008384	0.1885	NA	0.3209
rs62105751	0.01936	NA	0.2171	0.1072

[truncated: 1 more sheets: SupTable_10]
